# Supplementary material for: Prebiotic and Anti-Adipogenic Effects of Radish Green Polysaccharide
Source: Microorganisms. 2023 Jul 24;11(7):1862. doi: 10.3390/microorganisms11071862 (PMC10385334; doi:10.3390/microorganisms11071862)
Supplement: Supplementary file 1 [file microorganisms-11-01862-s001.zip]

Archive with 1 entries (1 files):
- microorganisms-2499993-supplementary.pdf
